# Supplementary material for: Structures of autoinhibited and polymerized forms of CARD9 reveal mechanisms of CARD9 and CARD11 activation
Source: Nat Commun. 2019 Jul 11;10:3070. doi: 10.1038/s41467-019-10953-z (PMC6624267; doi:10.1038/s41467-019-10953-z)
Supplement: Supplementary file 4 — Source Data [file 41467_2019_10953_MOESM4_ESM.xlsx]

## Sheet: Figure 2C
Values represent technical replicates and biological replicates of HEK-blue measurements
	Biological replicate 1		Biological replicate 2		Biological replicate 3
	Technical replicate 1	Technical replicate 2	Technical replicate 1	Technical replicate 2	Technical replicate 1	Technical replicate 2
Empty vector	0.0758	0.0791	0.0689	0.0668	0.1245	0.1268
CARD11[deltaID]	0.713	0.7071	0.4202	0.437	1.362	1.4305
CARD9[WT]	0.2663	0.27	0.1466	0.1452	0.3364	0.3724
CARD9[C37Y]	0.0936	0.0965	0.0804	0.0796	0.2174	0.2318
CARD9[E81D]	0.2527	0.2645	0.1526	0.149	0.2654	0.2892
CARD9[L85Y]	0.9987	1.0201	0.4036	0.4218	1.6212	1.7076
CARD9[Y86F]	0.132	0.136	0.1081	0.1105	1.7867	1.8599
CARD9[R101Q]	0.7184	0.7259	0.3757	0.3905	0.3541	0.398
CARD9[F103L]	1.5331	1.5442	0.8935	0.9255	1.6511	1.7263
CARD9[I106V]	0.1998	0.2018	0.1235	0.1319	0.732	0.8233
CARD9[I107E]	1.2335	1.2763	0.7777	0.7829	2.271	2.2617
CARD[L115I]	1.0599	1.1104	0.6065	0.6103	2.1586	2.1473
CARD9[G111S]	1.1145	1.1369	0.5597	0.5584	1.5381	1.4721
CARD9[G114D]	1.07	1.1116	0.7228	0.7317	1.2702	1.2528

## Sheet: Figure 3B
Values represent technical replicates and biological replicates of HEK-blue measurements.
For biological replicate 1, the CARD9 and CARD11 chimera experiments were performed separately and thus have separate empty vector and CARD9[WT] 0.25 ug measurements. Biological replicates 2 and 3 were run together and share these measurements
	Biological replicate 1		Biological replicate 2		Biological replicate 3
	Technical replicate 1	Technical replicate 2	Technical replicate 1	Technical replicate 2	Technical replicate 1	Technical replicate 2
Empty vector	0.184	0.1983	0.1204	0.1175	0.1329	0.1409
CARD9[WT] 0.25 ug	0.2297	0.2384	0.1907	0.2118	0.1952	0.199
CARD9[WT] 0.75 ug	0.3098	0.3933	0.2238	0.2518	0.4294	0.4255
CARD9[WT] 1.5 ug	0.3286	0.3905	0.2312	0.281	0.4341	0.4417
CARD11_1-143/CARD9 0.1 ug	0.4422	0.5953	0.8638	0.9618	1.1277	1.1573
CARD11_1-143/CARD9 0.25 ug	0.5003	0.4924	1.0954	1.2074	1.3609	1.3259
CARD11_1-143/CARD9 0.75 ug	0.6025	0.6546	0.9824	1.0673	1.4778	1.4976
Empty vector	0.1202	0.1394
CARD9[WT] 0.25 ug	0.1944	0.2126
CARD11[WT] 0.1 ug	0.2996	0.3176	0.223	0.2371	0.1904	0.2281
CARD11[WT] 0.25 ug	0.3406	0.3878	0.3808	0.3624	0.3102	0.349
CARD11[WT] 0.75 ug	0.3508	0.3731	0.448	0.4484	0.3982	0.4222
C11[deltaID] 0.1 ug	0.4964	0.4931	0.9162	0.94	1.0912	1.0241
C11[deltaID] 0.25 ug	0.6224	0.6525	0.7336	0.7699	1.021	1.0509
C11[deltaID] 0.75 ug	0.7028	0.6736	0.8318	0.8676	1.171	1.1935
CARD9_1-131/CARD11[deltaID] 0.25 ug	0.306	0.3212	0.2318	0.2056	0.134	0.1459
CARD9_1-131/CARD11[deltaID] 0.75 ug	0.2707	0.2918	0.2358	0.2382	0.1428	0.1474
CARD9_1-131/CARD11[deltaID] 1.5 ug	0.2262	0.2343	0.3563	0.3086	0.149	0.1518
CARD9_1-131[I107E]/CARD11[deltaID] 0.75 ug	0.5182	0.4913	0.8446	0.7635	0.9934	1.0139
CARD9_1-131[I107E]/CARD11[deltaID] 1.5 ug	0.7124	0.7304	0.7213	0.7135	1.2183	1.271
CARD9_1-131[I107E]/CARD11[deltaID] 2.5 ug	1.2236	1.2389	0.26	0.2663	1.1355	1.1296

## Sheet: Figure 4B, 4F
Values are peak intensities for all assigned and resolved peaks in the spectra depicted in Figures 4A and 4E
Residues without values were either overlapped or unassigned
15N-CARD9[1-152/SSC] residue number	Apo	Conjugated to Ub[G76C]		15N Ub[G76C] residue number	Apo	Conjugated to CARD9[2-152]
1					Apo	C9-Bound
2				1	611000	108000
3	65200	66500		2	606000	76700
4	522000	528000		3	502000	42200
5	442000	422000		4	384000	40300
6	250000	255000		5	424000	23900
7				6	415000	28100
8				7	587000	21000
9				8	304000	11400
10				9
11				10
12	71300	41700		11	542000	55700
13	129000	74300		12	319000	38400
14	111000	72400		13	407000	10500
15				14	552000	26100
16	48800	22800		15	446000	34100
17	87000	55200		16	607000	81800
18	81100	55400		17	578000	55000
19				18	515000	52600
20	63000	35300		19
21	55500	33200		20	558000	71800
22	55600	31100		21	589000	83400
23	90300	50600		22
24	84800	49000		23	548000	24900
25	54800	24600		24
26				25	610000	60800
27				26	618000
28	59300	16300		27	496000	35000
29				28	628000	71000
30				29	613000	44400
31				30	570000	35700
32				31	571000	43400
33	57700			32	671000	55700
34				33	598000	62200
35	56800			34	432000	41000
36	58000			35	433000	39200
37				36	412000	34900
38	69500	19900		37
39	62800	42300		38
40	88400	35900		39	721000	73000
41	65500	25000		40	499000	49800
42				41	457000	44600
43	100000	54400		42	438000
44	103000	62700		43	390000	27200
45				44	437000	19900
46	106000	56900		45	428000	25500
47	91900	56100		46	140000	13500
48	73300	39000		47	514000	18000
49				48	564000
50	119000	65500		49	631000	47500
51	83300	37700		50	440000	16100
52				51	511000	41000
53	86700	51300		52	684000	69100
54				53
55	107000	44100		54	480000	71700
56				55	457000	47900
57				56	556000	34600
58	59200	27500		57	653000	66100
59	46500	27800		58	624000	79100
60				59	443000	59800
61	58100	28300		60	582000	68500
62	54900	30100		61	502000	54200
63	78600	45200		62	532000	39300
64	68600	52900		63	750000	64000
65	57800	35500		64	470000	32700
66	131000	64300		65	603000	67700
67				66	507000	52600
68	54000	29900		67	347000	26900
69				68	384000	14000
70	102000	31700		69	441000	21100
71	80400	27500		70	417000
72	117000	73700		71	611000
73				72	585000
74	101000	56300		73	309000	16100
75	58000			74	217000
76	54700			75
77	53700	25900
78	41000
79	56700
80	55600
81	56600	16100
82	52300
83	43700
84	40700
85	57700
86	49100	21500
87	58800
88
89	52800
90	57000
91	51400
92
93	95200	39400
94	63100	27400
95	54100	29500
96	71200	36000
97
98	97600	19100
99
100
101
102	50900
103	40100	12400
104	67000
105
106	43200
107	48700
108
109
110	43500
111	72700	17600
112
113
114
115
116	54400
117	65100
118	57300
119	49100
120	62600
121	74600
122	62500
123	45200
124	51200
125
126
127	49700
128	88200
129
130	59500
131	85600	19900
132	82800	20600
133	52500
134	56500	23400
135	96200	34700
136
137
138	120000	29400
139
140	80100	40100
141
142	168000	76700
143	223000	72900
144
145
146	143000	88500
147	171000	132000
148	171000	141000
149	289000	219000
150	284000	261000
151	244000	249000
152	867000	922000

## Sheet: Figure 4H
This table provides protection factors for all peptides in this dataset along with the range of protection factors that would be consistent with the measured data over the values observed in replicate experiments. Where the overlap with respect to number of deuterium incorporated between the two conditions being compared was less than 10% of the number of exchange sites on the peptide, protection…								Raw uptake measurements for each peptide included in the dataset for the comparison of 1:1 mixture of CARD9[2-152]/SSC with Ubiquitin[G76C] (non-crosslinked) to CARD9[2-152]/SSC-Ub[G76C] crosslinked. Error bars indicate the range of measurements observed in two replicates. Mean protection factors are listed on each plot for those peptides where protection factors are calculated.
CARD92-152/SSC compared to CARD92-152/SSC-UbG76C
Start	Stop	<PF>mean	<PF>min	<PF>max	Deuterium Range	Exchange Sites
1	10	ND	0	0	0	8
1	11	ND	0	0	0	9
4	10	ND	0	0	0	5
4	11	ND	0	0	0	6
12	16	0.93	0.879759	1.00243	0.84	3
12	17	0.92	0.849456	1.00979	1.16	4
12	21	0.95	0.859821	3.14862	1.98	8
15	21	0.86	0.834969	0.895926	0.67	5
15	23	1.12	0.916406	1.40869	1.36	7
17	21	ND	0	0	0	3
17	22	0.93	1.17509	1.02016	0.88	4
17	23	0.98	0.921383	1.03909	0.96	5
17	36	0.65	0.586874	0.731158	7.98	16
17	46	0.63	0.573579	0.73052	11.2	25
17	54	0.51	0.485789	0.564681	11.59	32
18	23	0.93	0.893463	0.981936	1.07	4
18	34	0.62	0.593253	0.663629	6.8	13
18	46	0.55	0.469665	0.682992	11.5	24
18	54	0.6	0.518258	0.73376	11.81	31
22	34	0.59	0.553027	0.648828	5.4	9
22	36	0.56	0.535092	0.607675	6.65	11
22	45	0.51	0.415919	0.665879	10.02	19
22	46	0.48	0.444585	0.557897	10.13	20
22	54	0.5	0.470691	0.547169	10.36	27
23	46	0.46	0.402378	0.575234	9.45	19
23	54	0.45	0.392927	0.537429	9.63	26
24	34	0.46	0.451466	0.512489	3.84	7
24	36	0.44	0.352282	0.612598	5.13	9
24	45	0.62	0.559775	0.783624	8.54	17
24	46	0.42	0.372893	0.528918	8.57	18
24	47	0.49	0.45416	0.573822	8.69	19
24	54	0.44	0.417151	0.498997	8.85	25
35	46	0.56	0.533761	0.625331	2.86	9
35	54	0.57	0.555568	0.641672	2.82	16
37	46	0.75	0.679761	0.86701	1.74	7
37	54	0.8	0.795515	0.948629	1.79	14
46	54	ND	0	0	0	6
47	54	ND	0	0	0	5
48	54	ND	0	0	0	4
55	64	1.18	1.13555	1.21818	1.43	8
55	65	1.05	0.995935	1.14486	2.25	9
55	66	1.26	1.21855	1.47195	2.4	10
65	79	0.47	0.490595	0.505351	3.99	13
65	80	0.47	0.478094	0.506726	3.98	14
66	79	0.5	0.505588	0.550869	3.87	12
67	79	0.49	0.448849	0.572476	3.44	11
69	79	0.45	0.45704	0.486163	2.51	9
69	80	0.45	0.449477	0.489633	2.48	10
80	85	ND	0	0	0	4
83	90	ND	0	0	0	5
84	105	0.45	0.408096	0.517615	4.96	18
85	105	0.49	0.469739	0.543654	4.84	17
86	90	ND	0	0	0	2
91	102	0.41	0.38774	0.436713	3.52	9
91	103	0.41	0.40161	0.43604	3.45	10
91	104	0.42	0.407987	0.444443	3.42	11
91	105	0.43	0.422542	0.448514	3.33	12
91	106	0.34	0.319065	0.410487	3.41	13
104	115	ND	0	0	0	10
105	115	ND	0	0	0	9
106	115	ND	0	0	0	8
106	118	0.54	0.58581	0.667604	0.85	11
106	119	0.61	0.600915	0.781797	1.74	12
106	120	0.92	0.731885	1.26	1.74	13
107	115	ND	0	0	0	7
107	118	0.42	0.332459	0.606167	1.01	10
116	120	0.64	0.620228	0.696698	2.03	3
125	136	1.14	1.09475	1.26765	7.5	10
127	135	1.03	1.00069	1.05876	5.27	7
136	143	ND	0	0	0	6
136	152	ND	0	0	0	15
137	143	ND	0	0	0	5
137	152	ND	0	0	0	14
138	143	ND	0	0	0	4
138	152	ND	0	0	0	13
144	152	ND	0	0	0	7
147	152	ND	0	0	0	4

## Sheet: Figure 5C
Values represent technical replicates of fluorescence polarization measurements
Time (min)	Bcl10			Bcl10 +TEV			+ 1:1 CARD9[2-152/WT] (+EDTA 10 min 25 °C) +TEV			+ 1:1 CARD9[2-152/I107E] (+EDTA 10 min 25 °C) +TEV			+ 1:1 CARD9[2-152/I107E] (+EDTA 10 min 25 °C dilute) +TEV			+ 1:1 CARD9[2-152/L115I] (+EDTA 10 min 25 °C) +TEV			+ 1:1 CARD9[2-152/L115I] (+EDTA 10 min 25 °C dilute) +TEV
0	166.477	157.903	159.961	180.466	172.3	161.858	177.409	165.033	155.208	179.868	167.754	160.09	178.11	164.234	159.211	175.769	165.021	155.376	177.926	170.216	157.907
2	151.01	152.951	155.542	178	166.842	157.769	176.13	163.191	155.116	186.028	175.093	167.709	179.138	167.972	159.86	179.627	167.766	159.087	180.266	172.449	158.568
4	152.043	155.111	158.329	181.411	171.214	162.818	176.108	164.339	156.752	196.677	186.783	181.046	177.034	165	159.544	180.357	170.615	161.704	184.494	175.499	162.943
6	155.144	156.388	160.488	182.415	169.618	158.964	181.351	170.825	162.295	203.208	190.035	184.268	180.952	168.868	162.86	185.384	174.515	166.11	185.164	176.746	162.374
8	152.772	152.836	158.013	186.632	173.766	166.321	181.925	169.461	161.48	208.014	196.613	191.798	182.822	170.733	164.33	188.936	179.398	169.954	185.392	176.723	162.515
10	151.027	152.225	155.028	189.123	178.045	168.264	184.582	171.722	163.818	211.457	198.426	192.82	184.658	173.894	167.605	193.152	184.632	173.735	190.995	182.21	168.993
12	152.202	153.616	158.136	188.65	177.451	168.752	185.731	173.753	165.732	214.385	201.872	197.4	184.72	171.877	166.99	195.075	184.755	175.13	189.752	180.374	167.529
14	150.431	151.117	156.508	191.54	180.586	170.503	190.149	177.689	169.551	216.835	188.352	198.257	189.22	177.037	171.551	196.44	187.114	176.798	191.398	183.198	168.5
16	149.42	151.721	154.952	196.812	181.604	173.697	189.058	174.146	165.195	217.085	189.994	199.625	190.421	178.049	172.124	200.539	192.732	181.7	193.644	183.661	172.489
18	149.703	150.91	154.741	200.228	187.743	177.956	191.502	177.991	170.99	216.479	189.525	200.755	190.625	178.624	172.778	204.142	194.79	186.498	199.355	189.228	176.432
20	150.967	152.968	156.488	199.816	187.022	178.495	193.155	179.728	171.529	217.609	198.179	200.511	194.771	184.339	178.85	202.09	192.651	183.505	200.744	190.108	179.715
22	151.472	151.395	158.24	204.026	191.292	180.619	195.158	181.489	173.729	218.396	200.526	200.568	194.492	180.52	176.108	203.374	193.73	185.535	202.633	188.933	183.388
24	152.74	155.658	159.765	203.473	192.502	184.077	195.977	185.832	177.151	216.973	198.204	199.317	196.852	185.201	179.015	206.678	195.436	186.889	200.31	183.979	180.159
26	146.651	148.27	152.336	204.892	191.149	182.826	194.865	182.021	173.389	217.96	206.361	203.047	198.057	187.633	181.536	205.716	195.556	185.532	204.437	187.641	182.583
28	152.235	156.31	159.454	209.468	198.431	188.082	197.274	185.953	178.459	218.978	206.249	203.104	199.517	186.158	180.601	208.254	197.431	189.176	203.951	186.446	184.294
30	148.953	149.929	155.468	206.962	194.464	186.523	198.676	185.563	178.675	218.764	207.078	201.812	199.595	190.329	184.474	208.218	195.325	188.002	206.533	193.782	189.075
32	150.138	152.638	157.308	209.738	195.447	188.183	201.777	187.549	181.047	217.76	202.826	201.518	202.266	190.811	185.927	208.559	199.104	189.773	207.885	194.43	190.054
34	148.846	152.699	156.974	209.881	197.121	189.586	201.375	188.165	182.991	217.2	204.009	200.552	204.163	192.296	186.802	207.159	196.041	188.124	207.596	185.547	185.684
36	147.274	149.379	153.09	213.003	199.75	192.97	201.641	191.137	182.87	214.831	199.962	197.894	203.736	190.565	185.845	207.833	197.454	188.132	209.777	192.237	188.849
38	147.836	149.95	153.814	212.373	199.29	191.764	202.978	189.684	183.263	216.922	204.025	199.573	205.563	194.561	188.15	210.174	198.968	191.573	207.747	186.623	187.721
40	146.719	150.032	153.916	213.777	199.858	192.378	205.017	190.219	183.77	216.821	207.209	202.498	207.374	197.857	192.411	208.339	196.638	188.696	210.662	197.222	192.34
42	147.346	151.38	155.474	215.894	202.924	196.681	207.527	194.164	188.231	214.687	198.835	196.562	206.911	194.132	188.672	209.261	198.105	189.958	211.045	190.043	192.036
44	147.805	154.015	158.269	216.489	205.06	197.552	208.68	196.819	190.519	215.399	202.17	199.042	208.274	197.766	191.107	210.949	201.419	192.75	210.232	185.585	188.839
46	145.956	150.573	156.013	218.977	208.581	200.649	208.576	194.366	185.918	215.679	202.014	199.365	209.069	196.499	194.195	209.626	199.296	189.656	210.52	189.612	191.012
48	145.524	149.269	153.132	218.443	205.556	198.809	208.288	194.642	187.769	213.474	196.928	198.113	209.864	197.216	192.77	208.354	196.907	188.592	211.253	192.178	191.826
50	147.469	152.873	158.433	218.042	207.333	200.185	209.145	196.882	191.338	215.191	199.89	200.092	209.686	197.648	191.499	208.606	196.335	188.923	212.659	189.14	193.41
52	146.416	150.328	157.36	218.511	205.802	197.227	209.39	196.249	190.214	216.437	204.058	200.42	210.393	196.522	192.055	209.015	199.72	190.29	212.372	188.556	190.47
54	143.187	148.116	153.112	219.163	206.295	198.354	212.086	199.103	191.88	213.37	196.46	195.915	211.105	198.348	193.287	208.936	196.051	188.534	213.055	191.542	191.844
56	143.311	148.186	152.711	220.476	209.888	201.296	212.189	198.611	194.293	215.683	199.076	199.189	210.416	197.862	193.371	209.325	196.901	189.611	211.957	190.506	193.667
58	143.693	150.522	155.301	222.573	213.072	205.983	212.2	198.7	191.559	212.239	194.318	197.324	213.203	199.902	197.198	211.121	200.543	191.454	213.147	193.873	195.201
60	144.708	150.515	155.115	219.862	208.066	201.428	213.712	200.344	195.46	213.256	198.718	197.769	213.362	203.282	199.167	208.96	197.066	188.854	213.059	190.015	192.668
62	143.227	150.836	155.1	220.527	208.119	202.433	215.108	200.415	195.561	212.821	194.664	197.163	211.192	201.915	197.061	207.97	197.496	187.183	213.241	191.476	191.892
64	142.735	147.439	152.086	222.82	211.912	205.364	211.107	197.552	191.757	213.706	193.604	194.581	211.488	200.402	195.134	207.465	195.109	188.212	212.33	189.258	192.007
66	142.121	147.691	151.284	223.458	211.921	204.4	216.285	204.229	197.861	213.489	198.194	198.029	212.899	202.959	196.799	208.878	194.292	187.311	214.875	192.865	195.827
68	143.988	151.332	157.393	225.209	213.082	207.409	213.627	200.671	194.372	216.12	208.32	202.827	212.392	199.542	195.694	210.053	202.565	192.85	212.321	187.936	192.358
70	142.091	147.08	152.842	222.647	210.734	202.399	215.614	201.667	195.32	212.704	198.494	194.885	212.666	199.971	196.116	208.388	195.362	187.42	215.035	192.281	194.839
72	143.802	151.462	155.223	222.693	210.893	203.68	215.797	201.928	194.393	211.196	197.099	196.296	211.521	199.158	195.716	209.774	196.899	190.614	211.388	187.87	193.591
74	141.251	147.85	151.784	223.76	213.113	205.082	217.03	203.047	198.058	212.945	196.666	195.963	212.721	199.53	195.297	207.117	194.98	188.636	213.862	187.354	195.284
76	142.852	148.6	155.43	223.209	211.168	204.647	216.16	203.164	198.309	213.15	193.681	195.564	214.784	205.569	200.856	208.645	195.375	187.833	213.374	189.238	194.386
78	142.899	150.164	154.919	225.392	214.5	205.693	214.703	201.26	194.425	212.839	195.657	196.278	212.441	204.276	198.281	207.149	197.484	190.247	212.004	189.516	192.29
80	140.149	147.099	152.968	223.855	210.672	203.451	216.291	204.844	198.062	213.741	193.812	194.849	214.643	203.338	198.102	209.374	199.268	192.249	211.924	191.277	193.497
82	139.661	147.283	152.368	223.54	211.02	204.184	214.662	201.974	196.161	215.278	200.719	199.171	213.983	201.727	196.461	207.542	197.213	189.047	212.523	185.07	191.112
84	140.888	146.928	153.887	224.841	211.845	204.725	217.455	204.725	200.131	213.287	197.83	197.609	212.704	201.298	198.484	207.731	194.733	186.826	213.471	194.507	196.844
86	142.096	150.484	154.435	223.222	211.585	204.879	215.086	204.077	197.287	214.262	194.994	198.18	214.734	204.83	199.385	206.685	194.972	186.859	213.155	197.537	196.515
88	141.931	149.759	154.37	224.897	211.403	204.382	215.735	202.373	195.935	213.612	198.7	197.184	216.282	205.766	200.129	208.239	197.25	188.314	210.736	185.825	192.699
90	140.417	146.223	152.425	224.267	212.062	204.391	216.783	203.809	197.84	213.486	200.905	198.384	215.187	201.823	199.202	208.32	199.685	191.033	212.601	188.896	193.445
92	140.998	149.882	155.043	227.921	217.261	207.971	217.971	207.034	200.705	209.823	197.946	196.545	217.122	205.9	201.947	206.683	195.4	186.436	210.159	185.231	189.996
94	140.385	147.329	152.235	224.054	212.063	203.92	216.327	204.245	196.511	212.623	194.377	195.225	215.248	206.662	203.638	207.906	194.442	186.761	209.786	186.812	190.578
96	139.072	146.43	152.751	224.526	212.326	205.084	217.352	203.599	198.272	212.971	197.285	197.731	214.761	203.815	197.972	207.113	194.904	187.394	212.331	185.105	193.686
98	141.211	147.749	152.288	224.296	212.796	204.073	216.02	202.056	196.501	212.888	197.585	198.236	213.013	200.346	197.115	206.876	197.551	189.084	211.591	192.957	194.095
100	138.977	147.013	151.172	223.93	212.217	206.294	217.195	205.336	195.899	210.632	192.34	195.572	215.05	205.304	201.124	206.786	194.106	187.168	211.21	192.876	191.134
102	140.502	147.119	152.268	224.128	212.524	203.814	218.38	204.854	199.944	210.557	191.047	194.784	215.546	203.807	199.654	206.81	194.573	187.67	212.232	184.939	191.567
104	141.499	149.833	155.394	225.399	214.64	207.141	216.615	202.238	196.493	211.172	198.168	197.267	215.148	205.885	201.028	207.323	197.568	188.569	209.604	185.857	190.997
106	139.97	146.748	152.502	227.215	213.703	207.611	217.033	202.513	197.544	210.568	198.607	196.605	213.161	200.191	195.995	207.966	197.004	189.28	212.649	187.131	193.426
108	139.717	147.038	152.156	226.8	213.288	207.442	216.879	203.432	197.122	211.17	195.604	194.768	216.744	206.776	202.764	206.561	194.731	186.571	212.637	192.194	192.042
110	138.602	148.018	152.944	224.839	211.684	205.086	217.687	205.256	198.443	211.421	192.098	194.911	212.337	201.027	196.199	208.744	196.074	189.296	210.539	183.356	189.74
112	138.523	146.735	153.015	224.792	213.552	205.78	216.725	202.692	197.006	213.588	193.847	199.284	213.77	199.092	196.712	207.12	195.147	186.672	210.453	186.491	191
114	139.648	146.494	152.044	226.232	212.656	205.308	217.225	205.673	198.537	211.187	190.399	195.566	215.219	201.161	199.235	207.268	194.079	186.136	211.031	189.111	191.615
116	139.436	149.416	155.279	225.083	214.482	207.412	215.514	202.193	196.512	213.123	192.363	195.365	213.467	201.939	196.821	204.918	194.383	186.941	210.707	186.127	190.334
118	139.16	147.188	152.261	223.969	211.744	205.248	217.053	206.193	198.132	211.313	198.109	195.225	213.309	199.517	197.559	207.815	196.102	188.588	210.476	184.414	190.598
120	139.053	147.291	152.418	225.811	214.736	207.312	215.838	204.242	198.603	211.233	194.407	197.478	212.24	203.248	199.513	206.711	196.23	188.341	210.867	186.233	190.767

## Sheet: Figure 6D
Values represent technical replicates of A350 measurements
Time (min)	150 uM WT			150 uM WT + EDTA			1 mM E15R + EDTA			1 mM R29D + EDTA			500 uM R35E + EDTA			1 mM R35Q + EDTA			1 mM D43R + EDTA			1 mM K58D + EDTA			200 uM D66R + EDTA			1 mM D43R/K58D + EDTA			0.75 mM D43R/K58D + EDTA
0	0.0401	0.0406	0.0417	0.0386	0.0388	0.0381	0.0547	0.0544	0.0589	0.0637	0.0658	0.0634	0.0472	0.0495	0.0469	0.0652	0.0639	0.0637	0.048	0.0468	0.0463	0.0436	0.0443	0.045	0.0434	0.0439	0.044	0.0737	0.0708	0.0717	0.0938	0.0941	0.0905
1	0.0398	0.0402	0.0419	0.0386	0.0391	0.0384	0.0559	0.055	0.0615	0.0638	0.0622	0.0643	0.0469	0.0494	0.0466	0.0659	0.0645	0.064	0.0474	0.047	0.0463	0.0436	0.0446	0.0461	0.0428	0.044	0.0439	0.0874	0.0839	0.085	0.0899	0.0902	0.0877
2	0.0399	0.0401	0.0411	0.0388	0.0393	0.0386	0.0547	0.0554	0.061	0.0636	0.0622	0.0633	0.0468	0.0492	0.0467	0.0669	0.0646	0.0642	0.0478	0.0468	0.0466	0.0437	0.044	0.0456	0.0425	0.0434	0.0439	0.1	0.1052	0.1009	0.0875	0.0875	0.0855
3	0.0397	0.0403	0.0412	0.0385	0.0392	0.0388	0.0562	0.0545	0.0602	0.0638	0.0622	0.0637	0.0469	0.0492	0.0467	0.0659	0.0644	0.0643	0.0479	0.0474	0.0467	0.0437	0.0443	0.0459	0.0427	0.0438	0.0439	0.1203	0.1275	0.1258	0.0865	0.0864	0.0844
4	0.0399	0.0408	0.0409	0.0387	0.0395	0.0387	0.0554	0.0547	0.0604	0.0639	0.0623	0.0638	0.0469	0.0489	0.0468	0.0661	0.0647	0.0643	0.0476	0.0468	0.0464	0.0437	0.0443	0.0456	0.0432	0.0432	0.0435	0.1329	0.1469	0.1392	0.0859	0.0856	0.0834
5	0.04	0.0402	0.0417	0.0388	0.0393	0.0399	0.0563	0.055	0.0595	0.0637	0.0623	0.0638	0.0471	0.049	0.047	0.0663	0.0649	0.0647	0.0474	0.0467	0.0461	0.0437	0.0442	0.0454	0.0427	0.0438	0.0434	0.1552	0.1765	0.1634	0.0848	0.0855	0.0834
6	0.0399	0.0403	0.0409	0.0393	0.0398	0.0396	0.0555	0.0548	0.0582	0.0639	0.062	0.0632	0.0471	0.0488	0.0469	0.0664	0.0652	0.0648	0.0473	0.0465	0.0465	0.0437	0.0442	0.045	0.0429	0.0434	0.0436	0.1783	0.1967	0.1842	0.0859	0.0851	0.084
7	0.0399	0.0403	0.0416	0.0403	0.0404	0.041	0.055	0.0536	0.0593	0.0639	0.062	0.0637	0.0472	0.049	0.047	0.0668	0.0656	0.0649	0.0474	0.046	0.0462	0.0437	0.0442	0.0454	0.0426	0.0433	0.0437	0.2101	0.2273	0.2181	0.0867	0.0847	0.0834
8	0.0399	0.0401	0.0408	0.0416	0.0421	0.042	0.0545	0.0539	0.0589	0.0643	0.062	0.0634	0.0473	0.0489	0.0471	0.0668	0.0654	0.0652	0.0473	0.0463	0.0465	0.0437	0.044	0.0449	0.0427	0.0432	0.0437	0.2384	0.2594	0.2481	0.0867	0.0847	0.0839
9	0.04	0.0401	0.0409	0.0442	0.0432	0.0451	0.0544	0.0544	0.0593	0.0639	0.0624	0.0635	0.0474	0.049	0.0474	0.0673	0.0657	0.0655	0.047	0.0463	0.046	0.0438	0.0441	0.0461	0.0424	0.0432	0.0435	0.2586	0.2842	0.2664	0.0869	0.0857	0.0845
10	0.04	0.0402	0.0409	0.0468	0.0462	0.0483	0.0543	0.0549	0.0579	0.0637	0.0623	0.0632	0.0476	0.049	0.0474	0.0675	0.0661	0.0657	0.0471	0.0465	0.0462	0.0438	0.044	0.0447	0.0425	0.0433	0.0436	0.2858	0.3226	0.3029	0.0885	0.086	0.0855
11	0.0396	0.0402	0.0406	0.0504	0.0504	0.0536	0.055	0.0546	0.0588	0.0639	0.0621	0.0635	0.0478	0.049	0.0475	0.0678	0.0663	0.0658	0.0476	0.0472	0.0463	0.0438	0.044	0.0449	0.0425	0.0429	0.0435	0.3177	0.3545	0.3272	0.0886	0.0862	0.0851
12	0.0402	0.0401	0.0405	0.056	0.0549	0.0604	0.0545	0.0544	0.058	0.0638	0.0622	0.0635	0.0479	0.0491	0.0478	0.0682	0.0665	0.0661	0.0473	0.0467	0.0467	0.0439	0.0443	0.045	0.0425	0.0434	0.0435	0.3376	0.3796	0.3477	0.089	0.087	0.0859
13	0.0397	0.0404	0.0407	0.0648	0.0626	0.0689	0.0551	0.0554	0.0581	0.0641	0.0622	0.0634	0.0481	0.0492	0.0479	0.0687	0.0667	0.0662	0.0472	0.0463	0.0465	0.0437	0.044	0.045	0.0426	0.0441	0.0434	0.394	0.4273	0.3982	0.0893	0.0873	0.0879
14	0.0397	0.0404	0.0406	0.072	0.072	0.0798	0.0546	0.0537	0.0582	0.0639	0.0621	0.0635	0.0482	0.0492	0.048	0.0693	0.067	0.0667	0.0473	0.0462	0.046	0.0438	0.0439	0.045	0.0425	0.0433	0.0437	0.4278	0.4613	0.4355	0.0901	0.0884	0.0875
15	0.0399	0.0403	0.0405	0.0846	0.085	0.095	0.0545	0.0536	0.0582	0.0639	0.0622	0.0632	0.0483	0.0494	0.0482	0.0691	0.067	0.067	0.0474	0.0463	0.0468	0.0438	0.0441	0.0449	0.0427	0.0434	0.0434	0.4517	0.4846	0.454	0.0902	0.0886	0.0876
16	0.0395	0.0406	0.0405	0.0997	0.1	0.1075	0.0544	0.0545	0.0571	0.0638	0.0624	0.0635	0.0487	0.0497	0.0485	0.0696	0.0672	0.0672	0.0477	0.0464	0.0464	0.0438	0.0441	0.046	0.0424	0.0436	0.0434	0.4948	0.526	0.4988	0.0902	0.0895	0.0884
17	0.0397	0.0403	0.0403	0.1263	0.1235	0.1437	0.0541	0.0546	0.0578	0.0637	0.0622	0.0633	0.0488	0.0498	0.0486	0.0698	0.0677	0.0674	0.0472	0.0473	0.0466	0.0436	0.044	0.0459	0.0425	0.0434	0.0436	0.5163	0.5418	0.5133	0.0906	0.0902	0.0894
18	0.0398	0.0405	0.0404	0.1405	0.1547	0.1659	0.0544	0.0534	0.0571	0.0639	0.0622	0.0632	0.0488	0.0499	0.0487	0.0702	0.0679	0.0679	0.0472	0.0465	0.0459	0.0437	0.044	0.0456	0.0442	0.0432	0.0437	0.5684	0.5714	0.5574	0.0918	0.0906	0.0898
19	0.0398	0.0403	0.0405	0.1767	0.1745	0.1998	0.0536	0.0536	0.0567	0.0637	0.062	0.0634	0.0491	0.05	0.0489	0.0705	0.0684	0.0682	0.048	0.0461	0.0462	0.0438	0.0438	0.0456	0.0425	0.043	0.0438	0.5854	0.6095	0.5703	0.0922	0.0907	0.091
20	0.0398	0.0404	0.0406	0.2111	0.2173	0.2377	0.0541	0.054	0.0561	0.0637	0.0622	0.0634	0.0493	0.0503	0.0492	0.0709	0.0686	0.0688	0.0479	0.0466	0.0461	0.0437	0.0439	0.0455	0.0422	0.0433	0.0437	0.6316	0.692	0.6318	0.0915	0.0914	0.091
21	0.0397	0.0403	0.0408	0.2468	0.274	0.2556	0.0551	0.0536	0.0569	0.064	0.0623	0.0634	0.0496	0.0504	0.0493	0.0713	0.0691	0.0689	0.0481	0.0461	0.0462	0.0439	0.0441	0.0455	0.0423	0.0438	0.0436	0.7113	0.7741	0.684	0.0925	0.0919	0.0927
22	0.0395	0.0403	0.0403	0.2713	0.3	0.3198	0.0543	0.0531	0.0568	0.0639	0.0625	0.0635	0.0498	0.0506	0.0496	0.0716	0.0693	0.0694	0.0482	0.0464	0.0462	0.0438	0.044	0.0452	0.0426	0.0434	0.0435	0.6947	0.7919	0.6543	0.0933	0.0923	0.0924
23	0.0396	0.0404	0.0403	0.3043	0.3763	0.3281	0.0535	0.053	0.0562	0.0637	0.0622	0.0633	0.05	0.0507	0.0499	0.0721	0.0698	0.0697	0.0471	0.0463	0.0462	0.0437	0.044	0.0451	0.0425	0.0434	0.0433	0.7484	0.8094	0.6984	0.0934	0.0929	0.0925
24	0.0396	0.0403	0.0405	0.3464	0.4512	0.3774	0.0539	0.0539	0.056	0.0636	0.0622	0.0635	0.0502	0.051	0.0501	0.0724	0.0702	0.07	0.0472	0.0464	0.0458	0.0441	0.0439	0.0449	0.0426	0.0434	0.0437	0.7602	0.8683	0.7162	0.0944	0.0939	0.0935
25	0.0395	0.0403	0.0404	0.3886	0.4708	0.4592	0.0536	0.0535	0.0563	0.0641	0.0623	0.0635	0.0504	0.0512	0.0503	0.0728	0.071	0.0705	0.0474	0.0461	0.0461	0.0438	0.0441	0.0448	0.0425	0.0435	0.0436	0.8279	0.8515	0.8136	0.0952	0.0941	0.094
26	0.0395	0.0403	0.0402	0.4892	0.5802	0.5168	0.0538	0.0536	0.0559	0.064	0.0622	0.0633	0.0508	0.0513	0.0505	0.0732	0.071	0.0711	0.0475	0.0459	0.0465	0.0436	0.0439	0.0446	0.0425	0.0436	0.0434	0.8901	0.9629	0.8041	0.096	0.0946	0.0945
27	0.0395	0.0403	0.0401	0.5401	0.7232	0.5316	0.054	0.054	0.0559	0.0637	0.0624	0.0633	0.051	0.0516	0.0507	0.0738	0.0714	0.0714	0.0475	0.0462	0.0461	0.0438	0.0442	0.0448	0.043	0.0436	0.0438	0.9274	1.0305	0.885	0.0959	0.0943	0.095
28	0.0395	0.0403	0.0403	0.4907	0.8048	0.5785	0.0538	0.0535	0.0553	0.0639	0.0624	0.0634	0.0512	0.0517	0.051	0.0743	0.0717	0.0718	0.0476	0.0461	0.0462	0.0437	0.0441	0.0449	0.0427	0.0432	0.0434	0.9708	0.9713	1.0102	0.0963	0.0951	0.0956
29	0.0396	0.0402	0.0404	0.5805	0.7988	0.6439	0.0539	0.0537	0.0568	0.0639	0.0626	0.0635	0.0515	0.0521	0.0513	0.0748	0.0721	0.0722	0.0475	0.0462	0.0462	0.0438	0.0441	0.0448	0.0427	0.0434	0.0437	1.0401	1.0745	1.0137	0.0967	0.0952	0.0956
30	0.0396	0.0402	0.0402	0.6874	0.8639	0.675	0.0546	0.0535	0.0562	0.0639	0.0627	0.0634	0.0518	0.0522	0.0515	0.0753	0.0726	0.0727	0.0474	0.0468	0.0463	0.0437	0.0441	0.0446	0.0427	0.0433	0.0437	1.0951	1.0519	1.0218	0.0975	0.0963	0.097
31	0.0397	0.0402	0.0401	0.7367	0.9748	0.7426	0.0537	0.0536	0.0561	0.0639	0.0623	0.0635	0.0519	0.0524	0.0517	0.0759	0.073	0.0732	0.0478	0.0465	0.0464	0.0438	0.0441	0.0446	0.0427	0.0438	0.0436	1.137	1.1474	1.0783	0.0973	0.096	0.0975
32	0.0396	0.0403	0.0402	0.723	0.9329	0.8002	0.0539	0.0535	0.0557	0.0639	0.0625	0.0633	0.0522	0.0526	0.0521	0.0764	0.0738	0.0737	0.0472	0.0462	0.0461	0.0437	0.0443	0.0446	0.0427	0.044	0.0435	1.1482	1.1246	1.1263	0.0977	0.0971	0.0974
33	0.0394	0.0401	0.0401	0.7888	0.9464	0.9066	0.0536	0.0542	0.0559	0.064	0.0625	0.0637	0.0525	0.053	0.0524	0.0768	0.0741	0.0741	0.0476	0.0464	0.0462	0.0439	0.0441	0.0447	0.043	0.0435	0.0438	1.228	1.2558	1.1656	0.0989	0.0977	0.098
34	0.0395	0.0402	0.0402	0.8709	1.0065	0.9109	0.0537	0.0536	0.0558	0.0642	0.0626	0.0635	0.0527	0.0532	0.0526	0.0775	0.0746	0.0747	0.0473	0.0461	0.046	0.0437	0.0441	0.0448	0.0428	0.0434	0.0437	1.2327	1.2575	1.2341	0.0982	0.0978	0.098
35	0.0395	0.0402	0.0401	0.9116	1.0237	0.9411	0.0539	0.0537	0.0557	0.0641	0.0626	0.0636	0.053	0.0534	0.0528	0.0779	0.0751	0.0754	0.0474	0.0467	0.046	0.0439	0.044	0.0445	0.0428	0.0437	0.0437	1.3101	1.3071	1.259	0.0987	0.0987	0.0983
36	0.0395	0.0403	0.0402	0.9826	1.0817	1.0434	0.054	0.0536	0.0553	0.0638	0.0626	0.0636	0.0534	0.0537	0.0531	0.0785	0.0755	0.0758	0.0473	0.0474	0.0464	0.0437	0.044	0.0444	0.0431	0.0435	0.0435	1.357	1.2996	1.285	0.0985	0.0986	0.0981
37	0.0395	0.0401	0.0402	1.0074	1.0789	0.9495	0.0536	0.0532	0.0556	0.064	0.0626	0.0636	0.0535	0.054	0.0534	0.0794	0.0761	0.0763	0.0474	0.0463	0.0459	0.044	0.044	0.0447	0.0428	0.0435	0.0437	1.3629	1.3712	1.3224	0.0993	0.0985	0.0992
38	0.0395	0.0401	0.04	0.9756	1.0909	1.0501	0.0538	0.0534	0.0556	0.064	0.0624	0.0635	0.0538	0.0544	0.0536	0.0799	0.0767	0.077	0.047	0.0463	0.0463	0.0438	0.044	0.0445	0.0426	0.0437	0.0436	1.4246	1.4019	1.354	0.0999	0.0993	0.1002
39	0.0394	0.0401	0.0401	1.0692	1.1404	1.0308	0.0582	0.0534	0.0552	0.064	0.0625	0.0637	0.0541	0.0545	0.0539	0.0804	0.0772	0.0775	0.0472	0.0464	0.0465	0.0437	0.0438	0.0448	0.0426	0.0436	0.0436	1.4283	1.4158	1.3998	0.1004	0.0993	0.0994
40	0.0395	0.0402	0.0401	1.1204	1.1295	1.0573	0.0534	0.0532	0.0551	0.0641	0.0626	0.0636	0.0545	0.0548	0.0543	0.081	0.078	0.0781	0.0476	0.0464	0.0462	0.0438	0.0439	0.0445	0.0426	0.0434	0.0438	1.4452	1.4519	1.4134	0.1009	0.0995	0.1008
41	0.0395	0.0402	0.04	1.1567	1.1411	1.0988	0.0532	0.0533	0.0557	0.0641	0.0626	0.0639	0.0549	0.055	0.0546	0.0819	0.0785	0.0787	0.0472	0.0463	0.0459	0.0436	0.0441	0.0447	0.0428	0.0438	0.0439	1.4691	1.4819	1.4408	0.1005	0.0999	0.101
42	0.0394	0.0401	0.04	1.0309	1.1502	1.0933	0.0534	0.0534	0.0546	0.0641	0.0626	0.0637	0.0551	0.0552	0.0547	0.0823	0.0791	0.0793	0.0476	0.0465	0.0461	0.0438	0.044	0.0444	0.0427	0.0435	0.0439	1.5092	1.53	1.469	0.1011	0.1014	0.1007
43	0.0394	0.0401	0.0399	1.1615	1.166	1.1042	0.0534	0.0537	0.0556	0.0641	0.0625	0.0637	0.0553	0.0555	0.0551	0.0832	0.0797	0.0799	0.0475	0.0465	0.0466	0.0438	0.044	0.0446	0.0428	0.0437	0.0439	1.5046	1.5288	1.4757	0.102	0.1007	0.1012
44	0.0394	0.0401	0.0402	1.1247	1.1672	1.1571	0.0533	0.0534	0.0555	0.064	0.0629	0.0638	0.0556	0.0558	0.0554	0.0837	0.0804	0.0806	0.0478	0.0462	0.0459	0.0439	0.0439	0.0446	0.0429	0.0435	0.0437	1.529	1.5187	1.4737	0.102	0.1005	0.1023
45	0.0395	0.0402	0.04	1.1018	1.1769	1.1033	0.0531	0.0536	0.0552	0.0643	0.0629	0.0639	0.0559	0.0561	0.0557	0.0846	0.081	0.0813	0.0476	0.0463	0.0463	0.0437	0.044	0.0446	0.0431	0.0437	0.0437	1.5412	1.5493	1.5217	0.1016	0.1009	0.1024
46	0.0393	0.0401	0.0401	1.1404	1.1928	1.1117	0.0536	0.0538	0.055	0.0643	0.0624	0.0638	0.0563	0.0564	0.056	0.0853	0.0817	0.0818	0.0477	0.0465	0.0463	0.0437	0.044	0.0443	0.043	0.0439	0.044	1.5607	1.5622	1.5234	0.1021	0.1013	0.1031
47	0.0395	0.0401	0.0399	1.143	1.1968	1.1523	0.0536	0.0539	0.0547	0.0645	0.0627	0.064	0.0566	0.0567	0.0563	0.0862	0.0824	0.0826	0.0477	0.0461	0.0462	0.0438	0.044	0.0448	0.0428	0.0435	0.0438	1.567	1.5914	1.5135	0.1037	0.1019	0.1031
48	0.0394	0.0402	0.04	1.1763	1.2048	1.1688	0.0536	0.0535	0.0547	0.0643	0.0628	0.0638	0.0569	0.057	0.0566	0.0867	0.0831	0.0834	0.0474	0.0468	0.0462	0.0437	0.0439	0.0444	0.0432	0.0439	0.0439	1.5829	1.594	1.5449	0.1024	0.1015	0.1025
49	0.0394	0.0401	0.04	1.1224	1.2069	1.1153	0.0536	0.0539	0.0552	0.0643	0.0628	0.0641	0.0572	0.0573	0.0569	0.0875	0.084	0.084	0.0475	0.0467	0.0461	0.0438	0.0439	0.0446	0.0429	0.0439	0.0438	1.5967	1.6049	1.5562	0.104	0.1029	0.1041
50	0.0394	0.0401	0.04	1.1874	1.2246	1.1039	0.0533	0.0538	0.0542	0.0644	0.0628	0.064	0.0576	0.0576	0.0572	0.0884	0.0846	0.085	0.0475	0.0462	0.0464	0.0438	0.0438	0.0446	0.043	0.0437	0.0442	1.5912	1.5841	1.5745	0.1034	0.102	0.1044
51	0.0394	0.0401	0.0399	1.1711	1.2289	1.1311	0.0535	0.0538	0.0548	0.0643	0.0634	0.0638	0.0578	0.0579	0.0575	0.0891	0.0855	0.0856	0.0477	0.0461	0.0461	0.0439	0.0439	0.0445	0.0431	0.0437	0.0441	1.5808	1.6102	1.5673	0.1026	0.1019	0.1036
52	0.0395	0.04	0.04	1.1743	1.2349	1.1507	0.0539	0.0533	0.0552	0.0643	0.0631	0.064	0.0581	0.0581	0.0579	0.0899	0.0863	0.0865	0.0474	0.0465	0.0462	0.0439	0.044	0.0446	0.0431	0.0438	0.0443	1.5893	1.5928	1.5837	0.1031	0.1025	0.1045
53	0.0393	0.0399	0.0398	1.149	1.2472	1.1589	0.0539	0.0549	0.055	0.0646	0.0629	0.064	0.0585	0.0584	0.0581	0.0909	0.0871	0.0871	0.0475	0.0466	0.0467	0.044	0.044	0.0448	0.0431	0.0442	0.0442	1.5994	1.6194	1.5693	0.1048	0.1029	0.1049
54	0.0394	0.0401	0.04	1.1777	1.2578	1.166	0.0536	0.0531	0.0546	0.0645	0.0629	0.0639	0.0587	0.0587	0.0584	0.0916	0.0879	0.088	0.0475	0.0464	0.0464	0.0439	0.044	0.0446	0.0432	0.0439	0.0444	1.6118	1.6067	1.6014	0.1043	0.1026	0.1048
55	0.0393	0.0401	0.0399	1.1683	1.2488	1.1598	0.0535	0.0537	0.0549	0.0644	0.0631	0.0642	0.0591	0.059	0.0587	0.0925	0.0886	0.089	0.0476	0.0465	0.0461	0.0437	0.044	0.0446	0.0433	0.0442	0.0445	1.6145	1.6335	1.5791	0.1043	0.1033	0.1049
56	0.0394	0.04	0.04	1.2084	1.1565	1.1647	0.0532	0.0535	0.0546	0.0646	0.063	0.0641	0.0594	0.0593	0.0591	0.0934	0.0894	0.0897	0.0473	0.0462	0.046	0.0436	0.0438	0.0444	0.0436	0.0441	0.0447	1.6203	1.6209	1.6212	0.1042	0.1033	0.105
57	0.0394	0.04	0.04	1.1916	1.224	1.1201	0.0535	0.0531	0.0546	0.0645	0.0632	0.0641	0.0597	0.0597	0.0593	0.0944	0.0904	0.0907	0.0473	0.0468	0.0465	0.0437	0.044	0.0445	0.0439	0.0446	0.0447	1.6283	1.6324	1.5905	0.1047	0.104	0.1055
58	0.0393	0.0401	0.04	1.1377	1.2062	1.1319	0.0537	0.0529	0.0543	0.0647	0.0632	0.0641	0.06	0.0599	0.0596	0.0953	0.0912	0.0914	0.0475	0.0466	0.0461	0.0438	0.044	0.0445	0.0436	0.0443	0.0452	1.6219	1.6305	1.6167	0.1035	0.1035	0.1044
59	0.0395	0.0399	0.04	1.1603	1.1611	1.1371	0.0536	0.053	0.0542	0.065	0.0633	0.0642	0.0603	0.0602	0.06	0.0964	0.0921	0.0925	0.0475	0.0464	0.0465	0.0437	0.0441	0.0446	0.0437	0.0444	0.0452	1.604	1.6357	1.6112	0.1049	0.1039	0.1059
60	0.0393	0.0399	0.04	1.1539	1.1521	1.1499	0.0539	0.0532	0.0541	0.0646	0.0634	0.0643	0.0607	0.0605	0.0602	0.0971	0.0929	0.0934	0.0474	0.0464	0.0463	0.0437	0.044	0.0445	0.0441	0.0449	0.0454	1.634	1.6549	1.6163	0.1047	0.1036	0.1056
61	0.0393	0.0401	0.04	1.1688	1.1765	1.1472	0.0536	0.0533	0.0547	0.0646	0.0635	0.0642	0.0611	0.0608	0.0606	0.0982	0.0938	0.0945	0.0474	0.0465	0.0461	0.0439	0.044	0.0445	0.0445	0.0448	0.0456	1.6216	1.6484	1.6365	0.1053	0.1043	0.1091
62	0.0394	0.04	0.0399	1.1851	1.1526	1.1633	0.0534	0.0532	0.054	0.0647	0.0633	0.0642	0.0613	0.0611	0.0609	0.0993	0.0947	0.0953	0.0477	0.0462	0.0462	0.0437	0.044	0.0445	0.0444	0.0452	0.0458	1.6412	1.6286	1.6313	0.1045	0.1046	0.1067
63	0.0394	0.04	0.0398	1.1924	1.1535	1.1754	0.0534	0.0535	0.0546	0.0648	0.0635	0.0644	0.0616	0.0614	0.0612	0.1004	0.0956	0.0963	0.0473	0.0461	0.0461	0.0438	0.044	0.0446	0.0452	0.0455	0.0462	1.6332	1.6578	1.6563	0.1049	0.1043	0.1059
64	0.0394	0.0401	0.0399	1.1818	1.1693	1.1827	0.0532	0.0533	0.0545	0.0647	0.0634	0.0643	0.062	0.0617	0.0617	0.1013	0.0966	0.0974	0.0475	0.0463	0.0466	0.0438	0.044	0.0446	0.045	0.0454	0.0467	1.6371	1.6433	1.6504	0.1045	0.1035	0.1054
65	0.0393	0.0399	0.0399	1.2132	1.157	1.1767	0.0536	0.0531	0.0545	0.0651	0.0635	0.0644	0.0623	0.062	0.0618	0.1025	0.0975	0.0983	0.0474	0.0467	0.0462	0.0439	0.044	0.0446	0.0456	0.046	0.0471	1.6365	1.6348	1.6595	0.1049	0.1044	0.1052
66	0.0393	0.04	0.0398	1.1652	1.1645	1.1592	0.0535	0.0537	0.0545	0.0648	0.0632	0.0645	0.0626	0.0624	0.0621	0.1035	0.0985	0.0994	0.0475	0.0462	0.0461	0.0438	0.044	0.0447	0.0471	0.0463	0.0472	1.6505	1.6337	1.6558	0.1053	0.1044	0.1057
67	0.0393	0.04	0.0399	1.1536	1.1561	1.1725	0.0535	0.0532	0.0549	0.065	0.0636	0.0647	0.063	0.0627	0.0624	0.1045	0.0994	0.1005	0.0472	0.0465	0.0466	0.0438	0.044	0.0446	0.0462	0.0471	0.0476	1.6428	1.6583	1.6528	0.1054	0.1048	0.106
68	0.0393	0.0398	0.0399	1.1855	1.1633	1.1456	0.0536	0.0529	0.0545	0.0648	0.0634	0.0645	0.0632	0.063	0.0628	0.1057	0.1004	0.1016	0.0473	0.0464	0.0463	0.0438	0.0439	0.0444	0.0464	0.0473	0.0481	1.6414	1.6616	1.6811	0.1051	0.1042	0.105
69	0.0394	0.04	0.0399	1.2025	1.1623	1.1933	0.0533	0.0532	0.0543	0.0648	0.0634	0.0646	0.0636	0.0633	0.0631	0.1068	0.1014	0.1027	0.0475	0.0464	0.0468	0.0439	0.044	0.0445	0.0475	0.0474	0.0486	1.645	1.6716	1.6556	0.1055	0.1052	0.1067
70	0.0394	0.0399	0.04	1.1819	1.1617	1.1486	0.0533	0.0533	0.0547	0.0651	0.0637	0.0648	0.0638	0.0635	0.0634	0.1081	0.1025	0.1038	0.0473	0.0464	0.0462	0.0437	0.0441	0.0445	0.0476	0.048	0.0495	1.6568	1.6723	1.6468	0.1049	0.1044	0.1056
71	0.0392	0.04	0.0398	1.1711	1.1565	1.1746	0.0534	0.0531	0.0545	0.065	0.0635	0.0649	0.0642	0.064	0.0637	0.1093	0.1037	0.1049	0.0475	0.0463	0.0462	0.0438	0.044	0.0445	0.048	0.0485	0.0496	1.642	1.674	1.6584	0.1058	0.1044	0.106
72	0.0395	0.0399	0.0399	1.1929	1.1633	1.1674	0.0534	0.0534	0.0543	0.0652	0.0637	0.0648	0.0646	0.0643	0.0641	0.1105	0.1047	0.1061	0.0476	0.0463	0.0464	0.0438	0.044	0.0445	0.0484	0.0492	0.0504	1.6543	1.6755	1.6785	0.1056	0.1056	0.1067
73	0.0393	0.0399	0.0398	1.1688	1.1662	1.1698	0.0535	0.0531	0.0542	0.0652	0.0636	0.0646	0.0649	0.0645	0.0644	0.1117	0.1056	0.1072	0.0476	0.0465	0.0464	0.044	0.0439	0.0445	0.0492	0.0496	0.0507	1.6523	1.6738	1.661	0.1055	0.1044	0.1057
74	0.0393	0.0399	0.0399	1.1809	1.1569	1.1548	0.0537	0.0535	0.0543	0.0653	0.0636	0.0648	0.0652	0.065	0.0648	0.113	0.1071	0.1087	0.0475	0.0467	0.0462	0.0438	0.0439	0.0446	0.0496	0.0502	0.0516	1.6549	1.6768	1.6556	0.1058	0.1042	0.106
75	0.0394	0.0399	0.0399	1.1873	1.1595	1.1818	0.0533	0.0532	0.054	0.0652	0.0637	0.0648	0.0655	0.0651	0.065	0.1142	0.1081	0.1097	0.0472	0.0467	0.0466	0.0437	0.044	0.0445	0.0502	0.05	0.052	1.6621	1.6749	1.6439	0.1052	0.1053	0.1062
76	0.0394	0.0398	0.0398	1.2114	1.165	1.1721	0.0538	0.0533	0.0543	0.0651	0.0637	0.0648	0.0658	0.0655	0.0653	0.1155	0.1092	0.1111	0.0477	0.0464	0.0464	0.0439	0.0441	0.0445	0.0508	0.0509	0.0524	1.6461	1.6745	1.6728	0.105	0.1046	0.1053
77	0.0394	0.04	0.0398	1.1926	1.1624	1.1832	0.0536	0.0533	0.0543	0.0656	0.0636	0.0648	0.0663	0.0659	0.0656	0.1169	0.1103	0.1124	0.0478	0.0465	0.0466	0.0436	0.0439	0.0446	0.0509	0.0518	0.0531	1.6463	1.6815	1.6934	0.106	0.1048	0.1077
78	0.0393	0.0399	0.04	1.1539	1.1672	1.1636	0.0534	0.0532	0.0542	0.0653	0.0637	0.0648	0.0664	0.0661	0.066	0.1182	0.1115	0.1137	0.0477	0.0466	0.0465	0.0437	0.0439	0.0445	0.0518	0.0521	0.0536	1.6639	1.6842	1.6932	0.106	0.1056	0.1064
79	0.0394	0.04	0.0398	1.1831	1.1664	1.1785	0.0535	0.0532	0.0542	0.0655	0.0638	0.065	0.0669	0.0665	0.0663	0.1197	0.1128	0.115	0.0477	0.0468	0.0463	0.0438	0.044	0.0446	0.0524	0.0526	0.0541	1.6682	1.6657	1.6582	0.1057	0.1051	0.1057
80	0.0393	0.0399	0.0397	1.1806	1.1663	1.1785	0.0537	0.0531	0.0542	0.0654	0.064	0.0651	0.0672	0.0667	0.0667	0.121	0.1139	0.1161	0.0475	0.0463	0.0469	0.0437	0.044	0.0446	0.053	0.0531	0.0548	1.6508	1.6751	1.6582	0.1054	0.106	0.106
81	0.0392	0.0399	0.0398	1.1895	1.1792	1.1666	0.0536	0.0532	0.0545	0.0654	0.064	0.0652	0.0675	0.0671	0.067	0.1225	0.1152	0.1177	0.0477	0.0461	0.0465	0.0438	0.044	0.0447	0.0539	0.0539	0.0551	1.6711	1.6685	1.6745	0.1057	0.1047	0.107
82	0.0392	0.0399	0.0397	1.1892	1.1721	1.1721	0.0534	0.0534	0.0544	0.0653	0.0641	0.065	0.0679	0.0674	0.0673	0.1241	0.1165	0.119	0.0477	0.0463	0.0464	0.0438	0.0439	0.0444	0.0538	0.0543	0.0556	1.6734	1.6646	1.698	0.1065	0.1054	0.1069
83	0.0393	0.0398	0.0398	1.1653	1.1714	1.1578	0.0533	0.053	0.0539	0.0655	0.0642	0.0651	0.0682	0.0677	0.0675	0.1255	0.1178	0.1204	0.0478	0.0467	0.0464	0.0439	0.044	0.0447	0.0546	0.0548	0.0564	1.6513	1.6688	1.6729	0.1055	0.105	0.1062
84	0.0392	0.0399	0.0397	1.1946	1.1827	1.1732	0.0535	0.0531	0.0543	0.0657	0.0639	0.0651	0.0685	0.068	0.0679	0.127	0.1193	0.1219	0.0475	0.0465	0.0464	0.0437	0.0439	0.0445	0.0552	0.0554	0.057	1.6528	1.6722	1.661	0.1055	0.1049	0.107
85	0.0394	0.0399	0.0399	1.1843	1.1778	1.1718	0.0534	0.0533	0.0547	0.0655	0.0641	0.0652	0.0688	0.0683	0.0683	0.1284	0.1206	0.1233	0.0478	0.0465	0.0464	0.0437	0.0439	0.0445	0.0554	0.0563	0.0574	1.6725	1.6781	1.656	0.1057	0.1053	0.1061
86	0.0393	0.0399	0.0397	1.1717	1.1799	1.1672	0.0536	0.0533	0.054	0.0656	0.064	0.0652	0.0691	0.0686	0.0684	0.1301	0.1219	0.125	0.0476	0.0467	0.0462	0.0437	0.044	0.0444	0.0563	0.0563	0.0581	1.6673	1.6799	1.6535	0.1054	0.105	0.1058
87	0.0392	0.0399	0.0399	1.1867	1.1826	1.1742	0.0535	0.0531	0.0542	0.0656	0.0642	0.0653	0.0694	0.0689	0.0688	0.1317	0.1232	0.1263	0.0478	0.0465	0.0462	0.0438	0.0439	0.0445	0.0567	0.0569	0.0586	1.6747	1.6791	1.6509	0.1045	0.1042	0.105
88	0.0393	0.04	0.0398	1.1934	1.1863	1.1545	0.0537	0.0534	0.0541	0.0658	0.0641	0.0652	0.0698	0.0693	0.0691	0.1335	0.1248	0.1281	0.0478	0.0464	0.0464	0.0437	0.0439	0.0444	0.0574	0.0575	0.059	1.6584	1.6739	1.6427	0.1062	0.1055	0.107

## Sheet: Supplementary Figure 2F
This table provides protection factors for all peptides in this dataset along with the range of protection factors that would be consistent with the measured data over the values observed in replicate experiments. Where the overlap with respect to number of deuterium incorporated between the two conditions being compared was less than 10% of the number of exchange sites on the peptide, protection…								Raw uptake measurements for each peptide included in the dataset for the comparison of 1:1 mixture of CARD9[2-152]/WT compared to CARD9[2-152]/I105E. Error bars indicate the range of measurements observed in two replicates. Mean protection factors are listed on each plot for those peptides where protection factors are calculated.
CARD92-152/WT compared to CARD92-152/I107E
Start	Stop	<PF>mean	<PF>min	<PF>max	Deuterium Range	Exchange Sites
1	10	ND	0	0	0	8
4	10	ND	0	0	0	5
4	11	ND	0	0	0	6
12	16	0.99	0.881792	1.09666	0.61	3
12	17	0.97	0.896695	1.06326	1.13	4
12	21	1.13	0.942854	1.5395	1.84	8
15	21	1.27	1.171	1.39525	0.66	5
15	23	1.61	1.40854	1.82779	1.49	7
17	21	ND	0	0	0	3
17	22	1.11	0.928764	1.25969	0.98	4
17	23	1.52	1.44582	1.63408	1.07	5
17	36	0.65	0.643193	0.80692	6.44	16
18	23	1.49	1.3922	1.61579	1.13	4
18	34	0.73	0.737899	0.795461	5.71	13
18	36	0.59	0.604595	0.686626	6.7	15
22	34	0.55	0.538222	0.584035	4.16	9
22	36	0.41	0.425999	0.447512	5.05	11
22	46	0.34	0.349417	0.38516	8.43	20
22	54	0.38	0.4181	0.448718	8.64	27
23	36	0.3	0.288366	0.349375	4.28	10
23	54	0.32	0.33887	0.37622	8	26
24	34	0.35	0.340956	0.38127	2.7	7
24	36	0.24	0.244397	0.271984	3.59	9
24	46	0.26	0.265261	0.291082	6.93	18
24	54	0.3	0.335047	0.375626	7.18	25
35	46	0.37	0.412374	0.441708	2.82	9
35	54	0.49	0.600107	0.650633	2.62	16
37	45	0.73	0.731573	0.922762	1.59	6
37	46	0.8	0.930565	1.01259	1.71	7
37	47	0.82	0.698471	1.22439	1.65	8
37	54	ND	0	0	0	14
47	54	ND	0	0	0	5
48	54	ND	0	0	0	4
55	64	3.26	3.1009	3.56264	1.42	8
55	65	2.92	2.70368	3.24794	1.89	9
55	66	3.12	2.83614	3.58304	2.12	10
65	79	0.48	0.495455	0.538084	2.73	13
65	80	0.48	0.501644	0.533694	2.64	14
66	79	0.49	0.508843	0.549031	2.76	12
67	79	0.47	0.478449	0.557402	2.59	11
69	79	0.38	0.395162	0.448806	1.7	9
69	80	0.37	0.377926	0.43487	1.53	10
80	85	ND	0	0	0	4
83	90	ND	0	0	0	5
84	105	0.3	0.284591	0.338317	3.7	18
85	105	0.31	0.296916	0.336277	3.65	17
86	90	ND	0	0	0	2
91	102	0.18	0.185307	0.2015	2.39	9
91	103	0.18	0.177101	0.199078	2.23	10
91	104	0.2	0.203299	0.220913	2.28	11
91	105	0.23	0.23209	0.256489	2.23	12
105	115	ND	0	0	0	9
106	115	ND	0	0	0	8
106	118	ND	0	0	0	11
106	119	ND	0	0	0	12
106	120	0.08	0.0871715	0.133812	1.27	13
116	120	0.02	0.0212976	0.0353935	1.46	3
119	137	0.43	0.513209	0.535354	12.78	17
121	136	0.5	0.563173	0.618412	10.83	14
121	137	0.54	0.573471	0.658002	11.45	15
122	133	0.48	0.574977	0.613316	7.05	10
122	135	0.44	0.519996	0.549015	8.62	12
122	136	0.45	0.514881	0.54671	9.21	13
122	137	0.51	0.550063	0.59279	9.86	14
123	133	0.43	0.513355	0.566283	6.5	9
123	135	0.43	0.496368	0.525329	8.05	11
123	136	0.44	0.507472	0.53422	8.7	12
123	137	0.5	0.533623	0.55894	9.47	13
124	136	0.31	0.33476	0.354022	8.07	11
124	137	0.45	0.370467	0.638149	8.94	12
125	133	0.27	0.294527	0.3167	4.74	7
125	135	0.31	0.324429	0.353605	6.59	9
125	136	0.38	0.391775	0.420541	7.12	10
127	136	0.4	0.378755	0.467749	5.67	8
136	143	ND	0	0	0	6
137	143	ND	0	0	0	5
137	152	ND	0	0	0	14
138	143	ND	0	0	0	4
138	152	0.23	0	0.468762	1.03	13
144	152	ND	0	0	0	7
147	152	ND	0	0	0	4

## Sheet: Supplementary Figure 3B
Values represent mean AmFRET levels for cells binned between indicated protein concentrations
	Replicate 1	Replicate 2	Replicate 3
CARD9[1-97] binned between 50-60 uM	0.01	0.012	0.015
CARD9[1-142]/WT binned between 50-60 uM	0.02	0.03	0.03
CARD9[1-142]/I107E binned between 50-60 uM	0.06	0.05	0.06
CARD9[1-97] binned between 100-200 uM	0.07	0.05	0.09
CARD9[1-142]/WT binned between 100-200 uM	0.02	0.03	0.02
CARD9[1-142]/I107E binned between 100-200 uM	0.06	0.08	0.08

## Sheet: Supplementary Figure 3E
Values represent technical replicates of fluorescence polarization measurements
Time (min)	Bcl10			Bcl10 +TEV			+1:1 I107E (10 min 25C) -EDTA +TEV			+1:1 I107E (1 hr 37C) -EDTA +TEV			+1:1 I107E (10 min 25C) +EDTA +TEV			+1:1 I107E (1 hr 37C) +EDTA +TEV
0	162.086	168.892	167.481	143.419	163.029	163.771	162.957	167.77	163.928	167.608	173.542	170.824	163.713	169.77	163.864	177.347	186.537	176.179
2	165.707	167.956	168.398	161.447	162.979	165.206	165.585	168.583	166.378	172.716	182.075	178.45	167.554	178.894	171.806	191.213	194.102	193.115
4	167.534	167.238	172.269	161.92	164.431	162.548	166.714	169.207	167.421	180.867	189.011	190.06	174.829	179.404	173.496	199.696	206.719	199.158
6	163.487	163.962	168.789	163.202	165.186	164.881	164.35	171.448	167.314	190.909	199.651	198.109	179.435	189.606	179.356	204.478	212.333	204.939
8	164.705	166.938	168.295	167.182	163.615	165.049	168.556	172.202	170.556	194.886	209.579	202.173	181.353	190.214	182.178	207.894	214.346	209.628
10	160.173	166.825	167.904	166.457	167.857	167.886	170.116	174.066	169.643	203.115	212.959	208.554	184.991	195.576	188.067	208.4	217.66	211.554
12	162.35	164.498	168.66	168.403	169.405	168.035	174.429	175.822	174.576	209.779	218.732	214.331	187.019	198.181	188.859	211.148	216.499	214.072
14	158.322	166.755	167.431	167.778	171.886	171.672	176.009	178.863	175.069	215.564	221.259	218.518	192.889	200.733	195	209.419	220.009	211.004
16	163.803	163.552	169.05	172.856	176.231	172.136	179.959	180.903	177.193	217.007	227.644	220.915	194.048	201.793	192.955	214.334	221.373	214.064
18	162.187	166.342	169.823	175.686	170.466	173.915	177.875	185.865	178.049	219.913	230.799	225.521	196.678	204.391	197.408	209.018	217.805	212.45
20	159.788	164.291	166.562	173.773	174.299	174.423	176.055	183.153	175.556	224.042	236.551	227.868	196.765	206.428	197.307	212.738	220.282	215.457
22	161.508	162.83	167.356	174.778	177.419	176.233	178.945	186.499	176.656	232.032	236.937	233.683	199.934	209.629	197.432	212.338	217.761	214.864
24	160.664	166.928	168.048	181.222	178.73	179.497	177.01	191.356	179.069	231.313	240.089	236.23	198.95	207.887	200.589	210.082	218.914	212.045
26	160.266	163.966	165.89	181.797	182.956	179.404	178.915	186.981	179.216	232.066	242.696	237.475	200.756	207.349	200.209	209.035	216.187	213.361
28	163.879	164.895	168.098	182.24	179.791	183.601	183.011	189.49	184.678	235.539	241.708	243.29	201.057	208.626	200.719	202.228	212.397	208.699
30	158.827	166.028	166.529	185.886	182.127	186.268	183.388	190.156	184.425	235.149	243.63	244.294	202.925	209.72	200.339	210.213	218.799	212.605
32	158.202	164	165.022	185.229	184.721	182.086	181.264	193.184	182.491	237.799	244.806	246.144	200.215	208.618	202.25	207.675	217.41	212.298
34	162.735	163.142	167.858	186.644	186.591	185.306	184.518	192.543	181.856	236.421	247.891	247.947	201.026	210.873	204.199	211.651	216.576	215.606
36	161.594	165.862	167.58	191.684	188.246	187.905	187.515	194.646	182.916	237.484	247.259	248.251	204.206	208.201	204.173	210.784	218.074	211.233
38	159.133	163.568	165.181	192.367	192.874	190.568	184.47	199.358	186.741	241.446	246.778	249.46	200.013	210.212	201.952	211.645	217.049	212.027
40	163.841	163.869	169.449	193.665	193.163	191.647	191.625	200.834	187.414	240.313	248.55	249.887	203.296	208.512	202.222	204.82	215.187	213.012
42	159.738	163.831	165.652	194.578	194.673	191.301	192.75	199.833	186.642	239.553	248.936	249.91	202.028	211.415	202.466	205.947	215.997	213.71
44	162.162	163.35	165.756	197.413	194.672	195.009	191.021	205.212	189.069	245.909	251.464	254.718	202.354	210.05	202.675	209.02	218.84	209.604
46	162.342	163.437	164.793	200.762	198.954	196.523	194.029	204.344	191.363	244.044	250.256	256.1	204.111	210.729	204.825	209.541	215.165	210.856
48	159.972	164.279	165.4	204.33	200.009	197.931	197.744	207.123	196.622	245.806	251.506	253.962	199.255	211.813	202.173	210.877	217.605	215.435
50	157.39	160.886	165.23	204.422	203.141	200.655	199.559	204.81	198.842	241.514	250.522	252.346	203.63	210.925	202.677	205.921	219.078	211.359
52	159.436	163.907	165.274	202.014	206.467	201.275	203.21	207.724	198.233	246.508	249.317	257.338	205.481	213.016	206.948	210.636	216.702	214.102
54	159.572	160.635	167.007	206.663	205.58	202.886	206.783	209.613	200.801	241.343	254.781	252.652	201.066	210.617	201.72	208.738	218.443	211.509
56	161.609	162.962	163.899	206.906	208.596	204.729	206.798	212.904	200.915	244.989	255.415	254.894	204.184	208.753	204.504	211.11	218.669	211.67
58	158.138	163.594	163.083	210.795	209.654	208.711	207.862	213.288	202.711	245.531	251.103	255.107	206.563	210.342	208.062	208.8	217.083	212.47
60	158.511	162.511	164.889	211.355	211.866	207.446	211.378	212.168	204.346	243.261	252.346	250.705	201.862	210.637	202.965	207.622	220.238	213.098
62	158.718	160.697	165.457	211.945	211.685	211.275	210.244	214.999	207.165	245.286	252.592	251.48	200.639	212.935	204.074	210.886	219.474	214.045
64	160.684	160.982	166.328	212.429	211.062	212.626	210.773	218.386	208.66	244.3	251.523	248.897	205.357	209.544	204.9	209.949	217.728	210.08
66	161.648	161.168	166.091	213.291	211.181	211.016	216.702	222.494	209.486	245.542	251.552	254.307	201.826	210.73	204.65	209.028	216.017	208.666
68	161.598	161.828	166.7	215.37	216.751	212.913	216.261	220.861	212.282	245.616	252.486	248.842	205.793	207.281	205.23	208.236	218.556	213.715
70	157.389	160.365	164.196	216.992	213.4	215.866	221.782	223.257	214.93	244.371	250.994	249.018	202.154	210.232	204.611	210.267	219.173	210.905
72	161.033	162.276	165.395	216.759	216.01	214.378	223.065	225.9	218.321	244.645	248.336	246.206	203.594	207.189	201.466	206.315	219.175	212.598
74	158.375	164.137	164.913	218.497	215.579	218.122	224.559	225.362	219.063	244.113	249.932	246.172	200.926	214.809	203.472	212.712	218.039	214.043
76	161.012	163.007	164.553	220.816	216.469	219.445	227.302	226.775	220.714	245.723	252.414	249.449	201.43	213.748	203.571	213.521	221.571	213.898
78	161.349	160.41	166.878	217.04	219.299	220.789	228.961	231.898	224.536	242.064	248.738	248.463	201.798	212.49	204.039	209.677	220.993	213.27
80	157.049	162.558	162.397	218.263	217.17	219.344	230.585	228.02	223.375	241.748	251.367	246.381	207.622	212.875	207.325	209.487	221.711	212.557
82	160.334	162.105	164.46	216.96	218.7	218.295	234.193	233.944	226.416	244.833	248.406	249.305	201.403	210.707	203.562	208.295	221.4	212.827
84	158.984	162.479	161.116	218.365	219.235	220.559	232.064	233.075	227.882	241.133	251.322	249.122	201.144	209.046	204.24	208.41	219.414	210.432
86	157.463	163.424	165.56	220.584	218.455	224.1	236.15	235.204	230.178	238.274	252.628	248.669	201.557	210.246	202.593	210.642	220.101	210.969
88	161.013	163.101	166.322	222.491	222.724	225.568	239.727	241.558	235.163	244.005	251.449	249.726	203.049	209.726	203.71	209.664	219.198	213.565
90	158.557	162.632	162.213	221.554	218.849	223.081	242.049	238.287	236.806	241.098	248.823	249.529	203.255	210.856	203.2	209.036	218.837	212.542
92	160.109	163.312	164.737	221.249	219.919	221.43	238.39	242.088	237.368	242.257	248.572	249.703	203.13	211.361	201.765	211.739	221.833	213.761
94	160.342	162.182	165.482	222.913	221.685	220.026	239.906	238.766	238.074	242.008	249.842	246.378	202.615	210.15	201.518	211.2	220.283	211.282
96	157.443	157.105	162.536	220.51	221.095	219.599	244.929	241.586	237.245	240.308	249.789	248.909	202.886	208.372	204.471	210.47	217.645	212.03
98	161.971	161.035	167.194	221.669	221.58	221.883	246.97	244.715	242.116	243.023	248.587	250.513	201.231	207.699	201.431	212.071	220.423	216.314
100	161.088	161.315	165.674	221.529	222.451	223.131	249.961	244.033	244.025	241.822	248.967	245.74	202.768	209.053	203.92	210.096	218.992	213.998
102	160.417	161.211	166.658	220.586	221.426	222.705	249.853	245.091	243.404	239.696	247.462	245.838	205.274	211.246	205.349	209.381	220.53	212.857
104	160.28	159.3	165.297	220.137	220.774	223.663	248.222	249.048	244.507	245.376	247.838	251.128	201.546	209.299	204.199	209.826	220.792	211.653
106	159.959	162.478	165.966	222.598	219.851	224.693	249.857	251.275	245.248	243.386	248.849	249.604	202.12	211.424	203.886	209.436	222.378	210.565
108	159.009	161.327	163.868	221.206	222.149	222.93	251.654	249.345	246.432	245.937	246.612	252.271	201.071	211.322	203.502	208.294	222.991	214.363
110	162.038	160.152	165.673	223.042	224.022	223.64	256.572	248.879	247.72	240.819	247.127	246.65	203.738	210.648	200.898	211.217	220.836	212.523
112	157.936	160.583	162.084	219.986	223.123	221.844	255.62	253.22	250.116	243.824	247.359	251.84	203.549	210.722	204.611	211.43	220.98	214.407
114	162.117	161.859	165.992	220.588	222.01	222.848	255.384	249.782	252.938	237.861	246.449	244.093	203.281	211.168	203.667	211.197	222.307	213.752
116	161.042	161.908	164.949	221.863	221.953	224.451	253.24	250.415	250.217	238.896	246.362	244.645	203.857	211.762	202.046	210.185	221.876	214.704
118	161.015	163.271	166.808	224.704	222.401	223.362	252.599	253.58	252.49	238.379	245.317	242.683	203.511	211.518	204.529	213.62	221.91	212.452
120	159.139	163.834	162.701	224.454	221.087	225.796	254.937	252.688	254.867	242.686	247.292	245.974	204.681	211.494	203.274	211.118	220.98	212.547

## Sheet: Supplementary Figure 4B
Values represent technical replicates of fluorescence polarization measurements
Time (min)	Bcl10				Bcl10 +TEV				+ 1:1 CARD11[8-172] (4 uM incubation)				+ 1:1 CARD11[8-172] (1 mM incubation)				+ 1:5 CARD11[8-172] (1 mM incubation)
0	211.536	215.877	219.397	209.075	210.274	205.96	213.732	206.89	208.789	204.526	208.376	210.111	220.197	208.372	215.436	221.133	204.198	208.423	207.842	215.677
2	201.567	208.044	212.295	203.096	205.726	201.553	209.467	203.032	201.96	204.74	202.44	205.667	240.35	226.399	232.923	231.209	210.481	209.101	212.72	219.536
4	199.046	207.207	213.307	203.104	215.067	200.65	214.347	204.028	198.272	199.804	204.376	204.941	250.61	243.982	246.949	250.937	215.225	223.042	220.141	226.805
6	198.171	209.836	215.245	204.272	222.695	208.415	216.872	208.271	206.246	203.374	208.369	211.485	268.278	257.757	266.254	264.062	225.375	231.137	228.752	232.467
8	204.704	204.953	215.743	199.299	221.736	208.742	217.239	213.047	205.804	207.979	208.649	211.297	275.191	261.887	271.503	268.346	226.747	232.193	232.203	240.779
10	199.33	207.912	213.07	201.435	225.706	213.418	221.607	212.382	209.561	209.254	213.116	219.527	278.54	270.641	275.797	274.016	235.137	242.557	245.086	244.481
12	196.512	210.006	211.611	221.287	228.548	219.252	229.762	217.783	212.984	210.752	217.192	217.235	280.344	272.672	276.177	275.548	240.792	245.524	249.401	254.876
14	200.6	208.775	213.777	216.284	233.793	220.806	230.549	223.326	217.513	219.041	221.793	223.108	277.572	275.636	277.343	278.807	244.361	248.774	251.08	255.078
16	201.688	211.061	217.232	207.784	242.639	226.867	233.04	228.336	217.166	217.178	217.153	225.265	281.028	272.212	278.672	280.398	243.989	251.719	255.757	259.541
18	198.982	212.317	213.997	208.941	245.416	233.19	238.183	231.241	220.684	222.987	226.348	229.461	283.937	273.425	281.22	283.147	250.656	258.096	260.298	267.243
20	195.453	207.408	210.876	209.392	249.23	233.781	241.025	235.85	220.085	223.268	227.644	231.165	282.144	272.127	278.524	279.004	252.045	258.023	261.415	264.036
22	196.835	208.203	212.378	207.58	250.036	235.166	245.11	235.646	222.737	226.867	229.996	234.568	282.517	271.888	277.394	279.166	253.782	262.69	261.109	265.816
24	200.722	205.98	211.898	209.497	249.979	239.093	247.338	242.88	232.014	233.485	235.441	239.677	285.09	275.341	281.092	277.996	257.349	262.031	267.486	273.97
26	201.007	211.713	210.939	206.662	260.474	242.017	251.542	244.817	228.85	232.072	235.212	238.264	279.341	273.101	276.398	277.69	257.924	266.725	266.337	273.011
28	203.138	205.879	217.167	207.768	258.52	246.29	251.583	250.033	234.975	235.761	238.512	245.549	284.089	269.286	280.564	278.642	258.059	265.561	266.409	270.723
30	200.111	206.446	211.189	205.409	261.092	246.07	249.019	247.703	237.854	240.815	239.685	246.086	283.617	270.059	280.611	278.731	256.403	269.417	270.008	275.689
32	199.507	207.7	210.129	207.464	262.537	253.683	259.724	255.644	240.715	242.991	247.455	248.986	282.805	274.494	282.616	279.068	267.298	269.772	272.707	272.351
34	199.452	205.105	215.27	207.151	265.976	254.188	261.125	256.153	244.626	244.979	251.576	252.749	284.594	273.411	283.49	280.336	261.554	270.895	269.031	276.835
36	198.881	210.833	217.607	209.948	270.139	254.434	263.516	259.93	246.475	245.062	251.828	253.546	284.803	274.429	280.192	283.432	263.311	267.948	276.871	275.532
38	200.45	204.737	215.906	207.416	267.773	255.566	264.956	260.97	246.923	249.291	256.534	253.693	281.066	275.916	280.301	282.828	264.6	271.33	274.672	281.481
40	197.957	207.595	210.254	208.94	273.952	259.573	265.798	264.378	250.054	253.367	257.466	260.881	282.796	271.852	279.789	281.823	262.874	275.07	274.561	282.89
42	194.226	206.629	212.491	207.64	269.945	256.894	268.895	258.648	255.103	249.539	255.448	257.731	285.861	275.165	283.003	280.948	267.653	273.127	276.768	281.601
44	203.513	208.491	218.299	207.02	270.63	262.144	272.415	262.808	251.662	253.27	260.435	261.687	284.524	272.807	283.817	279.731	263.167	269.473	275.882	278.52
46	203.241	210.829	213.111	209.215	277.307	264.239	275.38	265.721	258.162	259.012	263.204	270.197	284.005	271.194	279.62	279.233	266.441	274.952	277.996	280.773
48	198.605	209.122	209.646	207.407	279.339	267.702	276.193	267.973	259.441	256.081	266.77	265.812	284.471	273.396	281.021	285.363	266.21	271.688	280.731	279.692
50	202.739	208.672	212.835	208.523	272.62	264.423	273.999	270.142	260.577	263.082	265.703	268.81	284.576	274.082	285.032	281.871	268.806	275.279	273.749	279.367
52	201.754	204.047	213.447	210.433	280.732	266.138	274.426	267.748	259.505	264.552	266.167	267.441	280.419	276.047	279.212	287.058	269.914	275.668	278.305	284.928
54	200.172	211.735	213.175	209.991	278.151	264.752	280.644	272.639	261.035	267.806	269.48	273.075	282.517	275.052	280.895	280.866	271.574	271.686	278.86	284.239
56	198.616	203.187	207.92	204.785	278.552	269.891	278.558	272.726	266.125	266.976	270.001	276.098	285.171	275.41	283.944	282.07	266.152	273.762	276.283	283.587
58	201.74	211.073	214.292	213.014	285.855	275.193	281.879	276.671	264.727	267.339	273.725	276.991	280.727	276.218	285.474	283.84	268.63	276.405	281.767	284.148
60	200.722	209.304	216.574	211.449	280.16	272.774	279.557	275.179	269.853	269.995	276.424	276.036	282.234	274.098	282.394	280.822	265.823	274.887	278.615	283.172
62	202.263	209.491	213.937	209.957	281.21	269.625	285.015	277.826	268.297	273.628	278.314	279.566	281.875	271.998	281.425	281.595	268.456	276.982	274.844	284.612
64	201.808	207.252	212.348	211.769	284.254	272.923	286.027	277.171	268.767	270.79	279.35	283.219	281.879	273.518	284.396	284.365	270.116	275.978	278.695	287.179
66	198.389	208.068	216.138	212.857	284.973	272.774	286.124	272.577	268.312	270.082	274.191	277.257	282.613	276.732	281.758	284.325	274.825	277.415	276.724	283.8
68	202.516	211.981	217.985	210.923	282.786	276.731	282.629	276.763	272.254	272.253	279.177	283.515	278.897	277.135	281.131	284.991	268.517	276.08	279.034	281.696
70	198.897	204.617	213.202	210.488	284.893	273.05	284.399	276.007	274.47	271.252	276.144	282.641	283.907	279.182	284.314	282.563	273.98	276.276	279.275	285.288
72	199.96	210.589	215.236	209.839	287.281	275.067	283.504	276.896	272.034	275.317	278.792	287.192	284.235	276.012	284.788	281.815	271.774	277.601	277.311	283.834
74	198.529	206.167	215.11	211.505	286.704	274.929	284.439	274.552	274.248	277.041	279.449	284.203	280	272.71	283.572	286.913	273.229	276.698	278.757	282.289
76	201.193	208.457	215.725	212.066	289.674	274.692	285.398	281.722	274.535	275.364	280.47	283.915	281.612	275.776	281.473	285.824	271.83	277.418	281.381	284.717
78	203.128	210.146	212.363	212.421	287.471	277.218	287.217	277.006	272.984	276.696	283.938	286.865	283.628	276.21	279.836	284.975	271.212	278.271	279.484	285.339
80	203.625	205.994	216.742	208.465	285.291	275.896	285.224	278.316	279.842	280.676	284.301	288.97	286.262	272.263	281.77	281.457	265.456	275.917	277.92	287.093
82	202.603	211.074	215.305	213.061	286.527	274.19	286.37	282.266	281.404	279.208	283.932	290.006	279.529	273.158	282.239	283.914	272.006	276.618	282.456	284.949
84	203.805	213.599	222.969	214.993	289.565	269.137	289.405	277.807	273.789	281.665	281.615	289.301	283.631	273.989	284.457	280.614	273.862	275.593	278.71	284.181
86	202.791	209.866	219.046	214.953	287.646	274.908	287.139	282.41	278.098	279.601	284.632	288.195	284.295	278.386	281.3	287.319	266.328	276.67	280.552	283.378
88	200.009	208.697	218.162	214.063	288.475	280.832	292.237	280.334	277.163	279.269	286.564	288.936	285.826	276.174	282.367	284.308	269.547	277.883	282.266	284.714
90	202.153	211.516	220.92	213.462	290.234	279.138	290.899	282.08	283.782	280.197	286.427	295.401	286.363	278.588	286.994	286.106	270.916	275.441	282.201	284.713
92	201.7	208.522	217.086	211.306	284.498	280.509	292.944	281.182	280.453	284.422	283.12	292.716	287.779	281.658	284.644	282.818	271.157	274.834	283.788	283.913
94	204.008	211.17	218.693	213.369	283.038	278.732	289.841	284.839	278.94	284.384	286.256	295.052	281.275	273.544	287.073	281.546	270.2	276.616	276.503	284.958
96	202.56	209.359	217.307	213.448	289.085	276.159	292.086	282.531	278.337	281.773	287.526	295.429	281.494	274.18	285.843	283.427	268.921	278.022	278.386	282.838
98	202.278	207.354	216.961	209.289	292.352	280.094	291.061	282.563	274.941	285.038	280.77	291.989	284.337	274.243	285.131	281.735	269.596	278.512	280.13	286.421
100	200.178	209.706	217.036	212.095	283.431	278.014	289.027	279.72	279.129	282.876	284.915	294.39	283.415	277.799	287.394	286.493	273.702	274.923	279.542	282.735
102	203.103	212.37	219.33	215.34	289.423	279.59	289.56	281.047	278.827	282.011	288.103	295.145	284.676	274.263	283.402	286.082	274.557	281.323	280.384	282.624
104	201.945	211.878	215.652	214.179	290.817	278.182	289.38	285.6	281.941	283.442	284.992	292.431	281.723	276.246	285.324	286.182	273.639	274.029	281.36	287.221
106	207.592	212.9	219.813	215.746	288.129	281.873	286.545	283.882	283.331	277.341	290.642	289.434	279.772	273.53	282.873	283.779	270.133	274.394	277.606	285.247
108	206.42	210.62	219.654	212.202	286.715	284.776	289.135	285.214	283.738	281.761	288.743	293.876	286.911	278.461	285.572	289.888	272.372	275.999	287.556	284.532
110	199.129	212.208	219.106	214.927	292.358	276.251	290.917	283.946	279.075	280.238	286.304	294.732	283.9	276.242	283.698	286.861	274.807	278.451	283.42	287.223
112	201.89	213.152	216.587	210.472	290.565	280.88	292.012	288.416	281.989	283.607	292.321	293.153	285.663	274.56	285.958	285.674	269.568	274.799	276.325	285.382
114	204.006	214.287	219.532	213.34	287.831	283.653	287.484	286.904	284.38	284.92	291.286	293.85	283.048	277.294	288.286	289.609	271.889	279.049	279.273	289.054
116	202.391	210.087	216.475	212.069	290.064	283.023	286.583	283.434	283.787	286.889	289.478	297.022	286.257	277.433	287.517	290.4	272.396	279.667	281.579	288.341
118	205.897	214.225	220.137	217.579	290.546	281.949	286.769	281.817	284.478	281.587	288.053	294.177	282.578	280.652	286.46	290.562	275.398	281.096	281.148	290.324
120	205.638	209.926	220.939	217.146	289.335	284.448	292.926	287.061	285.447	284.514	288.918	295.873	286.799	281.159	284.803	285.915	274.055	280.906	281.342	289.247

[truncated: 3 more sheets: Supplementary Figure 4F, Supplementary Figure 6B, Supplementary Figure 6D]
